# Supplementary material for: Versatile metal-wire waveguides for broadband terahertz signal processing and multiplexing
Source: Nat Commun. 2022 Feb 8;13:741. doi: 10.1038/s41467-022-27993-7 (PMC8826316; doi:10.1038/s41467-022-27993-7)
Supplement: Supplementary file 2 — Source Data [file 41467_2022_27993_MOESM2_ESM.zip]

Archive with 12 entries (12 files):
- Source data/Fig1_TWWG_reference_signal.mat
- Source data/Fig1_TWWG_sample_signal.mat
- Source data/Fig4_Rx1_Tx1_OFF_Tx2_ON.mat
- Source data/Fig4_Rx1_Tx1_ON_Tx2_OFF.mat
- Source data/Fig4_Rx1_Tx1_ON_Tx2_ON.mat
- Source data/Fig4_Rx2_Tx1_OFF_Tx2_ON.mat
- Source data/Fig4_Rx2_Tx1_ON_Tx2_OFF.mat
- Source data/Fig4_Rx2_Tx1_ON_Tx2_ON.mat
- Source data/Fig5_FWWG_reference_signal.mat
- Source data/Fig5_FWWG_Rx1_sample_signal.mat
- Source data/Fig5_FWWG_Rx2_sample_signal.mat
- Source data/read me.txt
