# Supplementary material for: Versatile metal-wire waveguides for broadband terahertz signal processing and multiplexing
Source: Nat Commun. 2022 Feb 8;13:741. doi: 10.1038/s41467-022-27993-7 (PMC8826316; doi:10.1038/s41467-022-27993-7)
Supplement: Supplementary file 2 — Source Data [file 41467_2022_27993_MOESM2_ESM.zip › Source data/read me.txt]

The data files provide all the THz waveforms acquired in our experiments. 
The time interval between the data points is 0.05 ps.
The transmission spectra plotted are achieved by calculting the ratio between the power spectra of the signals propagating through the waveguides with (sample signal) and without (reference signal) designed grooves. 
